# Supplementary material for: Minimally Invasive Mitral Valve Surgery in Patients Aged ≥75 Years: An Expanding Standard of Care
Source: J Clin Med. 2025 Aug 16;14(16):5798. doi: 10.3390/jcm14165798 (PMC12387068; doi:10.3390/jcm14165798)
Supplement: Supplementary file 1 [file jcm-14-05798-s001.zip]

Archive with 1 entries (1 files):
- jcm-3788052-supplementary.pdf
